# Supplementary material for: A lectin of a non-invasive apple snail as an egg defense against predation alters the rat gut morphophysiology
Source: PLoS One. 2018 Jun 1;13(6):e0198361. doi: 10.1371/journal.pone.0198361 (PMC5983499; doi:10.1371/journal.pone.0198361)
Supplement: S1 Table — (XLS) [file pone.0198361.s001.xls]

## Sheet: Sheet1
Chart Number	PsSC(20ug/ml) CFG#2730 Slide#:16143 V5.1 01/15/2013 Alexa488 CMZ	Average RFU	StDev	% CV
411	Galb1-3GalNAcb1-4(Neu5Aca2-8Neu5Aca2-3)Galb1-4Glcb-Sp0	12556	1216.45	9.68814
59	Fuca1-2Galb1-3GalNAcb1-3Gala1-4Galb1-4Glcb-Sp9	8812.22	2007.16	22.7771
412	Neu5Aca2-3Galb1-3GalNAcb1-4(Neu5Aca2-8Neu5Aca2-3)Galb1-4Glcb-Sp0	8452.06	557.712	6.59853
246	Neu5Aca2-3Galb1-3GalNAcb1-3Gala1-4Galb1-4Glcb-Sp0	8066.81	159.493	1.97716
234	Neu5Aca2-3Galb1-3GalNAcb1-4(Neu5Aca2-3)Galb1-4Glcb-Sp0	7969.29	326.03	4.09108
415	GalNAca1-3GalNAcb1-3Gala1-4Galb1-4Glcb-Sp0	7467.74	721.627	9.66325
408	GalNAcb1-3Gala1-6Galb1-4Glcb-Sp8	7162.18	450.086	6.2842
448	Galb1-4GlcNAcb1-2Mana-Sp0	7156.79	368.573	5.14998
381	Galb1-3GalNAca1-3(Fuca1-2)Galb1-4GlcNAc-Sp0	7115.97	135.787	1.9082
413	Gala1-3(Fuca1-2)Galb1-4GlcNAcb1-3GalNAca-Sp14	7046.92	345.535	4.90335
371	Gala1-3(Fuca1-2)Galb1-4GlcNAcb1-2Mana1-6(Gala1-3(Fuca1-2)Galb1-4GlcNAcb1-2Mana1-3)Manb1-4GlcNAcb1-4GlcNAcb-Sp20	6976.82	386.877	5.54518
393	GalNAca1-3(Fuca1-2)Galb1-3GalNAca1-3(Fuca1-2)Galb1-4GlcNAcb-Sp0	6710.75	210.029	3.12973
523	GalNAca1-3(Fuca1-2)Galb1-4 GlcNAcb1-2Mana-Sp0	6683.52	236.909	3.54468
335	GalNAca1-3(Fuca1-2)Galb1-4GlcNAcb1-3Galb1-4GlcNAcb-Sp0	6598.49	570.601	8.64745
451	GalNAca1-3(Fuca1-2)Galb1-4GlcNAcb1-6(GalNAca1-3(Fuca1-2)Galb1-4GlcNAcb1-3)GalNAc-Sp14	6414.72	221.066	3.44624
336	GalNAca1-3(Fuca1-2)Galb1-4GlcNAcb1-3Galb1-4GlcNAcb1-3Galb1-4GlcNAcb-Sp0	6230.77	202.483	3.24972
414	GalNAca1-3(Fuca1-2)Galb1-4GlcNAcb1-3GalNAca-Sp14	6221.4	64.623	1.03872
573	Neu5Aca2-8Neu5Aca2-3Galb1-3GalNAcb1-4(Neu5Aca2-3)Galb1-4Glc-Sp21	6159.34	123.384	2.0032
157	Galb1-4GalNAca1-3(Fuca1-2)Galb1-4GlcNAcb-Sp8	6106.95	261.325	4.27914
390	Fuca1-2Galb1-3GalNAca1-3(Fuca1-2)Galb1-4GlcNAcb-Sp0	6088.78	313.027	5.14104
105	Gala1-3(Fuca1-2)Galb1-4GlcNAc-Sp0	5791.07	195.125	3.36942
144	Galb1-3GalNAcb1-4(Neu5Aca2-3)Galb1-4Glcb-Sp0	5496.91	239.773	4.36195
86	GalNAca1-3(Fuca1-2)Galb1-4GlcNAcb-Sp8	5420.46	294.763	5.43797
85	GalNAca1-3(Fuca1-2)Galb1-4GlcNAcb-Sp0	5389.3	372.625	6.91417
537	Gala1-3(Fuca1-2)Galb1-3GalNAcb1-3Gala1-4Galb1-4Glc-Sp21	5266.14	163.612	3.10686
519	GalNAca1-3(Fuca1-2)Galb1-4GlcNAcb1-6GalNAc-Sp14	4719.73	262.988	5.5721
536	GalNAca1-3(Fuca1-2)Galb1-3GalNAcb1-3Gala1-4Galb1-4Glc-Sp21	4710.83	199.146	4.2274
506	GalNAca1-3(Fuca1-2)Galb1-3GlcNAcb1-6GalNAca-Sp14	4521.84	412.803	9.12911
370	GalNAca1-3(Fuca1-2)Galb1-4GlcNAcb1-2Mana1-6(GalNAca1-3(Fuca1-2)Galb1-4GlcNAcb1-2Mana1-3)Manb1-4GlcNAcb1-4GlcNAcb-Sp20	4438.61	2827.34	63.6986
450	Gala1-3(Fuca1-2)Galb1-4GlcNAcb1-6(Gala1-3(Fuca1-2)Galb1-4GlcNAcb1-3)GalNAc-Sp14	4417.52	159.071	3.6009
66	Fuca1-2Galb1-3GlcNAcb1-3Galb1-4Glcb-Sp10	4386.78	177.592	4.04834
225	GalNAcb1-4(Neu5Aca2-8Neu5Aca2-8Neu5Aca2-8Neu5Aca2-3)Galb1-4Glcb-Sp0	4314.71	319.713	7.40984
87	GalNAca1-3(Fuca1-2)Galb1-4Glcb-Sp0	4274.72	582.146	13.6183
65	Fuca1-2Galb1-3GlcNAcb1-3Galb1-4Glcb-Sp8	4145.39	473.372	11.4193
90	GalNAca1-3(Fuca1-2)Galb-Sp18	3945.64	114.932	2.91289
427	Gala1-3(Fuca1-2)Galb1-4GlcNAcb1-2Mana1-6(Gala1-3(Fuca1-2)Galb1-4GlcNAcb1-2Mana1-3)Manb1-4GlcNAcb1-4(Fuca1-6)GlcNAcb-Sp22	3804.18	296.707	7.79951
143	Galb1-3GalNAcb1-3Gala1-4Galb1-4Glcb-Sp0	3732.38	229.245	6.14207
454	GalNAca1-3(Fuca1-2)Galb1-4GlcNAcb1-2Mana1-6(GalNAca1-3(Fuca1-2)Galb1-4GlcNAcb1-2Mana1-3)Manb1-4GlcNAcb1-4(Fuca1-6)GlcNAcb-Sp22	3582.26	135.035	3.76955
522	Gala1-3(Fuca1-2)Galb1-4GlcNAcb1-2Mana-Sp0	3506.56	382.538	10.9092
560	Gala1-3Galb1-4GlcNAcb1-2Mana1-6(Gala1-3Galb1-4GlcNAcb1-2Mana1-3)Manb1-4GlcNAcb1-4GlcNAc-Sp24	3341.35	342.565	10.2523
228	GalNAcb1-4(Neu5Aca2-8Neu5Aca2-3)Galb1-4Glcb-Sp0	3325.87	1948.5	58.586
226	GalNAcb1-4(Neu5Aca2-8Neu5Aca2-8Neu5Aca2-3)Galb1-4Glcb-Sp0	3255.41	540.299	16.597
148	Galb1-3GlcNAcb1-3Galb1-4Glcb-Sp10	3254.02	29.565	0.908566
402	GalNAca1-3GalNAcb1-3Gala1-4Galb1-4GlcNAcb-Sp0	3161.08	317.252	10.0362
334	GalNAcb1-3Gala1-4Galb1-4GlcNAcb1-3Galb1-4Glcb-Sp0	3146.71	191.113	6.07342
82	GalNAca1-3(Fuca1-2)Galb1-3GlcNAcb-Sp0	3058.79	400.957	13.1083
145	Galb1-3GalNAcb1-4Galb1-4Glcb-Sp8	3009.96	222.305	7.38564
185	GlcNAcb1-3Galb1-4Glcb-Sp0	2764.69	279.877	10.1233
363	Gala1-3Galb1-4GlcNAcb1-2Mana1-6(Gala1-3Galb1-4GlcNAcb1-2Mana1-3)Manb1-4GlcNAcb1-4GlcNAcb-Sp20	2734.97	190.204	6.95452
403	Gala1-4Galb1-3GlcNAcb1-2Mana1-6(Gala1-4Galb1-3GlcNAcb1-2Mana1-3)Manb1-4GlcNAcb1-4GlcNAcb-Sp19	2630.8	113.142	4.30067
96	GalNAcb1-3Gala1-4Galb1-4GlcNAcb-Sp0	2477.8	145.545	5.87398
89	GalNAca1-3(Fuca1-2)Galb-Sp8	2357.73	84.7191	3.59325
289	Galb1-3GlcNAcb1-3Galb1-3GlcNAcb-Sp0	2256.98	78.9167	3.49656
294	Neu5Aca2-3Galb1-3GlcNAcb1-3Galb1-3GlcNAcb-Sp0	2148.34	204.112	9.50092
423	Gala1-3(Fuca1-2)Galb1-3GlcNAcb1-3GalNAc-Sp14	1873.68	140.671	7.50772
380	Galb1-3GalNAca1-3(Fuca1-2)Galb1-4Glc-Sp0	1799.69	115.02	6.39111
108	Gala1-3(Fuca1-2)Galb-Sp18	1707.76	188.67	11.0478
373	GalNAca1-3(Fuca1-2)Galb1-3GlcNAcb1-2Mana1-6(GalNAca1-3(Fuca1-2)Galb1-3GlcNAcb1-2Mana1-3)Manb1-4GlcNAcb1-4GlcNAcb-Sp20	1542.36	159.844	10.3636
424	GalNAca1-3(Fuca1-2)Galb1-3GlcNAcb1-3GalNAc-Sp14	1305.58	96.3124	7.37699
306	GalNAcb1-3Galb-Sp8	1096.67	225.966	20.6047
115	Gala1-3Galb1-4GlcNAcb-Sp8	960.404	43.2452	4.50281
88	GlcNAcb1-3Galb1-3GalNAca-Sp8	829.185	49.2066	5.93434
101	Gala1-3(Fuca1-2)Galb1-3GlcNAcb-Sp0	775.021	25.7456	3.32192
102	Gala1-3(Fuca1-2)Galb1-3GlcNAcb-Sp8	715.469	11.7496	1.64223
392	GalNAcb1-4(Neu5Aca2-3)Galb1-4GlcNAcb1-3GalNAca-Sp14	609.996	53.4219	8.75775
181	GlcNAcb1-3Galb-Sp8	480.234	23.0345	4.79652
566	GlcNAb1-3Galb1-3GalNAc-Sp14	326.404	21.3113	6.52911
432	GlcNAcb1-2Mana1-6(GlcNAcb1-4)(GlcNAcb1-4(GlcNAcb1-2)Mana1-3)Manb1-4GlcNAcb1-4GlcNAc-Sp21	262.658	20.7274	7.8914
521	Gala1-3Galb1-4GlcNAcb1-2Mana-Sp0	257.709	28.7221	11.1452
530	GlcNAcb1-2 Mana1-6(GlcNAcb1-4)(GlcNAcb1-2Mana1-3)Manb1-4GlcNAcb1-4(Fuca1-6)GlcNAc-Sp21	256.743	18.6287	7.25579
531	Galb1-4GlcNAcb1-2 Mana1-6(GlcNAcb1-4)(Galb1-4GlcNAcb1-2Mana1-3)Manb1-4GlcNAcb1-4(Fuca1-6)GlcNAc-Sp21	243.267	16.0929	6.61534
91	GalNAca1-3GalNAcb-Sp8	227.11	19.3976	8.54107
495	Gala1-3Galb1-4GlcNAcb1-6GalNAca-Sp14	226.561	32.4067	14.3037
457	GalNAca1-3(Fuca1-2)Galb1-3GlcNAcb1-2Mana1-6(GalNAca1-3(Fuca1-2)Galb1-3GlcNAcb1-2Mana1-3)Manb1-4GlcNAcb1-4(Fuca1-6)GlcNAcb-Sp22	187.717	33.9965	18.1106
525	Gala1-3(Fuca1-2)Galb1-3GlcNAcb1-6GalNAc-Sp14	162.192	14.6138	9.01014
527	Gala1-3Galb1-3GlcNAcb1-2Mana-Sp0	153.921	32.8098	21.3161
431	GlcNAcb1-2Mana1-6(GlcNAcb1-4)(GlcNAcb1-2Mana1-3)Manb1-4GlcNAcb1-4GlcNAc-Sp21	145.42	15.3629	10.5645
92	GalNAca1-3Galb-Sp8	138.713	26.4002	19.0322
405	Gala1-3Galb1-4GlcNAcb1-3GalNAca-Sp14	122.874	25.2643	20.5611
374	Gala1-3(Fuca1-2)Galb1-3GlcNAcb1-2Mana1-6(Gala1-3(Fuca1-2)Galb1-3GlcNAcb1-2Mana1-3)Manb1-4GlcNAcb1-4GlcNAcb-Sp20	94.9427	11.8885	12.5217
550	Galb1-4GlcNAcb1-3Galb1-4GlcNAcb1-3Galb1-4GlcNAcb1-3Galb1-4GlcNAcb1-2Mana1-6(Galb1-4GlcNAcb1-3Galb1-4GlcNAcb1-3Galb1-4GlcNAcb1-3Galb1-4GlcNAcb1-2Mana1-3)Manb1-4GlcNAcb1-4GlcNAcb-Sp25	92.0769	17.5717	19.0837
558	GlcNAcb1-3Galb1-4GlcNAcb1-6(GlcNAcb1-3Galb1-4GlcNAcb1-2)Mana1-6(GlcNAcb1-3Galb1-4GlcNAcb1-2Man a1-3)Manb1-4GlcNAcb1-4GlcNAc-Sp24	88.6325	38.8554	43.8387
425	Gala1-3Galb1-3GlcNAcb1-3GalNAc-Sp14	86.0574	16.2116	18.8381
232	GalNAcb1-4(Neu5Aca2-3)Galb1-4GlcNAcb-Sp8	82.0797	10.9992	13.4006
434	GlcNAcb1-6(GlcNAcb1-2)Mana1-6(GlcNAcb1-4)(GlcNAcb1-4(GlcNAcb1-2)Mana1-3)Manb1-4GlcNAcb1-4GlcNAc-Sp21	75.4352	4.08432	5.41433
549	GlcNAcb1-3Galb1-4GlcNAcb1-3Galb1-4GlcNAcb1-3Galb1-4GlcNAcb1-2Mana1-6(GlcNAcb1-3Galb1-4GlcNAcb1-3Galb1-4GlcNAcb1-3Galb1-4GlcNAcb1-2Mana1-3)Manb1-4GlcNAcb1-4GlcNAcb-Sp25	74.651	19.5794	26.2279
435	Galb1-4GlcNAcb1-2Mana1-6(GlcNAcb1-4)(Galb1-4GlcNAcb1-2Mana1-3)Manb1-4GlcNAcb1-4GlcNAc-Sp21	74.5347	14.7024	19.7256
586	Galb1-4GlcNAcb1-3Galb1-4GlcNAcb1-3Galb1-4GlcNAcb1-3Galb1-4GlcNAcb1-6(Galb1-4GlcNAcb1-3Galb1-4GlcNAcb1-3Galb1-4GlcNAcb1-3Galb1-4GlcNAb1-2)Mana1-6(Galb1-4GlcNAcb1-3Galb1-4GlcNAcb1-3Galb1-4GlcNAcb1-3Galb1-4GlcNAcb1-2Mana1-3)Manb1-4GlcNAcb1-4(Fuca1-6)GlcNAcb-Sp24	66.345	24.3202	36.6572
467	Gala1-3(Fuca1-2)Galb1-3GalNAca-Sp8	61.5697	9.7039	15.7608
533	Fuca1-4(Galb1-3)GlcNAcb1-2 Mana-Sp0	57.8641	14.2701	24.6613
559	Galb1-4GlcNAcb1-3Galb1-4GlcNAcb1-6(Galb1-4GlcNAcb1-3Galb1-4GlcNAcb1-2)Mana1-6(Galb1-4GlcNAcb1-3Galb1-4GlcNAcb1-2Mana1-3)Mana1-4GlcNAcb1-4GlcNAc-Sp24	56.6526	12.1232	21.3993
233	GalNAcb1-4(Neu5Aca2-3)Galb1-4Glcb-Sp0	56.4591	18.44	32.6607
110	Gala1-3GalNAca-Sp8	55.7853	7.80771	13.996
568	Galb1-4GlcNAcb1-3Galb1-4GlcNAcb1-3Galb1-4GlcNAcb1-3Galb1-4GlcNAcb1-3Galb1-4GlcNAcb1-3Galb1-4GlcNAcb1-2Mana1-6(Galb1-4GlcNAcb1-3Galb1-4GlcNAcb1-3Galb1-4GlcNAcb1-3Galb1-4GlcNAcb1-3Galb1-4GlcNAcb1-3Galb1-4GlcNAcb1-2Mana1-3)Manb1-4GlcNAcb1-4GlcNAcb-Sp25	53.3961	27.8758	52.2055
437	Galb1-4GlcNAcb1-6(Galb1-4GlcNAcb1-2)Mana1-6(GlcNAcb1-4)(Galb1-4GlcNAcb1-2Mana1-3)Manb1-4GlcNAcb1-4GlcNAc-Sp21	52.0568	9.56445	18.3731
579	Galb1-4GlcNAcb1-3Galb1-4GlcNAcb1-3Galb1-4GlcNAcb1-3Galb1-4GlcNAcb1-2Mana1-6(Galb1-4GlcNAcb1-3Galb1-4GlcNAcb1-3Galb1-4GlcNAcb1-3Galb1-4GlcNAcb1-2Mana1-3)Manb1-4GlcNAcb1-4(Fuca1-6)GlcNAcb-Sp24	46.9499	16.8107	35.8056
580	GlcNAcb1-3Galb1-4GlcNAcb1-3Galb1-4GlcNAcb1-3Galb1-4GlcNAcb1-3Galb1-4GlcNAcb1-2Mana1-6(GlcNAcb1-3Galb1-4GlcNAcb1-3Galb1-4GlcNAcb1-3Galb1-4GlcNAcb1-3Galb1-4GlcNAcb1-2Mana1-3)Manb1-4GlcNAcb1-4(Fuca1-6)GlcNAcb-Sp19	43.066	4.20793	9.7709
578	GlcNAcb1-3Galb1-4GlcNAcb1-3Galb1-4GlcNAcb1-3Galb1-4GlcNAcb1-2Mana1-6(GlcNAcb1-3Galb1-4GlcNAcb1-3Galb1-4GlcNAcb1-3Galb1-4GlcNAcb1-2Mana1-3)Manb1-4GlcNAcb1-4(Fuca1-6)GlcNAcb-Sp24	40.685	18.7102	45.9878
610	Galb1-3GalNAcb1-4(Neu5Aca2-8Neu5Aca2-8Neu5Aca2-3)Galb1-4Glcb-Sp21	39.9429	22.6902	56.8066
583	GlcNAcb1-3Galb1-4GlcNAcb1-3Galb1-4GlcNAcb1-6(GlcNAcb1-3Galb1-4GlcNAcb1-3Galb1-4GlcNAb1-2)Mana1-6(GlcNAcb1-3Galb1-4GlcNAcb1-3Galb1-4GlcNAcb1-2Mana1-3)Manb1-4GlcNAcb1-4(Fuca1-6)GlcNAcb-Sp24	39.3925	23.7509	60.2929
433	GlcNAcb1-6(GlcNAcb1-2)Mana1-6(GlcNAcb1-4)(GlcNAcb1-2Mana1-3)Manb1-4GlcNAcb1-4GlcNAc-Sp21	39.3135	28.5581	72.6421
603	Neu5Aca2-3Galb1-4GlcNAcb1-3Galb1-4GlcNAcb1-2Mana1-6(Neu5Aca2-3Galb1-4GlcNAcb1-3Galb1-4GlcNAcb1-2Mana1-3)Manb1-4GlcNAcb1-4GlcNAcb-Sp12	36.6421	12.9471	35.334
576	GlcNAcb1-3Galb1-4GlcNAcb1-3Galb1-4GlcNAcb1-2Mana1-6(GlcNAcb1-3Galb1-4GlcNAcb1-3Galb1-4GlcNAcb1-2Mana1-3)Manb1-4GlcNAcb1-4(Fuca1-6)GlcNAcb-Sp24	36.2521	13.0254	35.9301
507	GlcNAcb1-6(GlcNAcb1-2)Mana1-6(GlcNAcb1-4)(GlcNAcb1-4(GlcNAcb1-2)Mana1-3)Manb1-4GlcNAcb1-4(Fuca1-6)GlcNAc-Sp21	35.9131	5.25908	14.6439
544	Fuca1-2Galb1-4GlcNAcb1-3Galb1-4GlcNAcb1-2Mana1-6(Fuca1-2Galb1-4GlcNAcb1-3Galb1-4GlcNAcb1-2Mana1-3)Manb1-4GlcNAcb1-4GlcNAcb-Sp24	35.6361	7.25673	20.3634
546	GlcNAcb1-3Galb1-4GlcNAcb1-3Galb1-4GlcNAcb1-2Mana1-6(GlcNAcb1-3Galb1-4GlcNAcb1-3Galb1-4GlcNAcb1-2Mana1-3)Manb1-4GlcNAcb1-4GlcNAcb-Sp25	35.3387	21.1275	59.7857
584	Galb1-4GlcNAcb1-3Galb1-4GlcNAcb1-3Galb1-4GlcNAcb1-6(Galb1-4GlcNAcb1-3Galb1-4GlcNAcb1-3Galb1-4GlcNAb1-2)Mana1-6(Galb1-4GlcNAcb1-3Galb1-4GlcNAcb1-3Galb1-4GlcNAcb1-2Mana1-3)Manb1-4GlcNAcb1-4(Fuca1-6)GlcNAcb-Sp24	34.9727	10.1091	28.9056
564	GlcNAcb1-3Galb1-4GlcNAcb1-3Galb1-4GlcNAcb1-3Galb1-4GlcNAcb1-3Galb1-4GlcNAcb1-2Mana1-6(GlcNAcb1-3Galb1-4GlcNAcb1-3Galb1-4GlcNAcb1-3Galb1-4GlcNAcb1-3Galb1-4GlcNAcb1-2Mana1-3)Manb1-4GlcNAcb1-4GlcNAcb-Sp25	34.6267	10.3791	29.9743
608	Neu5Aca2-6Galb1-4GlcNAcb1-3Galb1-4GlcNAcb1-2Mana1-6(Neu5Aca2-6Galb1-4GlcNAcb1-3Galb1-4GlcNAcb1-2Mana1-3)Manb1-4GlcNAcb1-4GlcNAcb-Sp12	33.7644	4.35299	12.8923
582	Galb1-4GlcNAcb1-3Galb1-4GlcNAcb1-6(Galb1-4GlcNAcb1-3Galb1-4GlcNAb1-2)Mana1-6(Galb1-4GlcNAcb1-3Galb1-4GlcNAcb1-2Mana1-3)Manb1-4GlcNAcb1-4(Fuca1-6)GlcNAcb-Sp24	32.7829	15.3632	46.8634
262	Fuca1-2Galb1-4(6S)Glcb-Sp0	32.5896	14.957	45.895
585	GlcNAcb1-3Galb1-4GlcNAcb1-3Galb1-4GlcNAcb1-3Galb1-4GlcNAcb1-6(GlcNAcb1-3Galb1-4GlcNAcb1-3Galb1-4GlcNAcb1-3Galb1-4GlcNAb1-2)Mana1-6(GlcNAcb1-3Galb1-4GlcNAcb1-3Galb1-4GlcNAcb1-3Galb1-4GlcNAcb1-2Mana1-3)Manb1-4GlcNAcb1-4(Fuca1-6)GlcNAcb-Sp24	32.5682	7.74013	23.7659
606	Neu5Aca2-6Galb1-4GlcNAcb1-3Galb1-4GlcNAcb1-3Galb1-4GlcNAcb1-2Mana1-6(Neu5Aca2-6Galb1-4GlcNAcb1-3Galb1-4GlcNAcb1-3Galb1-4GlcNAcb1-2Mana1-3)Manb1-4GlcNAcb1-4GlcNAcb-Sp12	32.407	14.5695	44.9579
581	Galb1-4GlcNAcb1-3Galb1-4GlcNAcb1-3Galb1-4GlcNAcb1-3Galb1-4GlcNAcb1-3Galb1-4GlcNAcb1-2Mana1-6(Galb1-4GlcNAcb1-3Galb1-4GlcNAcb1-3Galb1-4GlcNAcb1-3Galb1-4GlcNAcb1-3Galb1-4GlcNAcb1-2Mana1-3)Manb1-4GlcNAcb1-4(Fuca1-6)GlcNAcb-Sp19	31.6845	12.5983	39.7617
548	Galb1-4GlcNAcb1-3Galb1-4GlcNAcb1-3Galb1-4GlcNAcb1-2Mana1-6(Galb1-4GlcNAcb1-3Galb1-4GlcNAcb1-3Galb1-4GlcNAcb1-2Mana1-3)Manb1-4GlcNAcb1-4GlcNAcb-Sp24	31.4909	15.8294	50.2667
378	Neu5Aca2-3Galb1-4(Fuca1-3)GlcNAcb1-3GalNAca-Sp14	31.3417	14.0919	44.962
574	GlcNAcb1-3Galb1-4GlcNAcb1-2Mana1-6(GlcNAcb1-3Galb1-4GlcNAcb1-2Mana1-3)Manb1-4GlcNAcb1-4(Fuca1-6)GlcNAcb-Sp24	30.8205	3.87608	12.5763
223	Neu5Aca2-3Galb1-3GalNAca-Sp8	30.5254	5.20393	17.0479
417	Gala1-3(Fuca1-2)Galb1-4(Fuca1-3)GlcNAcb1-3GalNAc-Sp14	28.8608	37.806	130.994
231	GalNAcb1-4(Neu5Aca2-3)Galb1-4GlcNAcb-Sp0	27.583	10.1332	36.737
571	Galb1-3GlcNAcb1-3Galb1-4GlcNAcb1-3Galb1-4GlcNAcb1-6(Galb1-3GlcNAcb1-3Galb1-4GlcNAcb1-3Galb1-4GlcNAb1-2)Mana1-6(Galb1-3GlcNAcb1-3Galb1-4GlcNAcb1-3Galb1-4GlcNAcb1-2Mana1-3)Manb1-4GlcNAcb1-4(Fuca1-6)GlcNAcb-Sp24	26.8861	4.27577	15.9032
10	Neu5Aca-Sp11	26.5646	21.9476	82.6195
438	Galb1-4GlcNAcb1-6(Galb1-4GlcNAcb1-2)Mana1-6(GlcNAcb1-4)(Galb1-4GlcNAcb1-4(Galb1-4GlcNAcb1-2)Mana1-3)Manb1-4GlcNAcb1-4GlcNAc-Sp21	26.5176	7.15368	26.9771
577	Galb1-4GlcNAcb1-3Galb1-4GlcNAcb1-3Galb1-4GlcNAcb1-2Mana1-6(Galb1-4GlcNAcb1-3Galb1-4GlcNAcb1-3Galb1-4GlcNAcb1-2Mana1-3)Manb1-4GlcNAcb1-4(Fuca1-6)GlcNAcb-Sp24	26.1682	4.21528	16.1084
551	Galb1-3GlcNAcb1-3Galb1-4GlcNAcb1-2Mana1-6(Galb1-3GlcNAcb1-3Galb1-4GlcNAcb1-2Mana1-3)Manb1-4GlcNAcb1-4GlcNAc-Sp25	25.8118	10.7246	41.5491
63	Fuca1-2Galb1-3GalNAcb1-4(Neu5Aca2-3)Galb1-4Glcb-Sp0	25.4861	4.82777	18.9428
9	Neu5Aca-Sp8	24.9711	7.4196	29.7128
587	GlcNAcb1-3Galb1-4GlcNAcb1-3Galb1-4GlcNAcb1-3Galb1-4GlcNAcb1-3Galb1-4GlcNAcb1-6(GlcNAcb1-3Galb1-4GlcNAcb1-3Galb1-4GlcNAcb1-3Galb1-4GlcNAcb1-3Galb1-4GlcNAb1-2)Mana1-6(GlcNAcb1-3Galb1-4GlcNAcb1-3Galb1-4GlcNAcb1-3Galb1-4GlcNAcb1-3Galb1-4GlcNAcb1-2Mana1-3)Manb1-4GlcNAcb1-4(Fuca1-6)GlcNAcb-Sp24	24.6148	11.7524	47.7452
476	Galb1-3GlcNAcb1-2Mana1-6(GlcNAcb1-4)(Galb1-3GlcNAcb1-2Mana1-3)Manb1-4GlcNAcb1-4GlcNAcb-Sp21	24.5258	16.0177	65.3094
490	Galb1-3(Fuca1-4)GlcNAcb1-6GalNAca-Sp14	23.9873	24.6221	102.646
114	Gala1-3Galb1-3GlcNAcb-Sp0	23.6822	7.98797	33.7299
13	Glcb-Sp8	22.5551	6.14934	27.2636
588	Galb1-4GlcNAcb1-3Galb1-4GlcNAcb1-3Galb1-4GlcNAcb1-3Galb1-4GlcNAcb1-3Galb1-4GlcNAcb1-6(Galb1-4GlcNAcb1-3Galb1-4GlcNAcb1-3Galb1-4GlcNAcb1-3Galb1-4GlcNAcb1-3Galb1-4GlcNAb1-2)Mana1-6(Galb1-4GlcNAcb1-3Galb1-4GlcNAcb1-3Galb1-4GlcNAcb1-3Galb1-4GlcNAcb1-3Galb1-4GlcNAcb1-2Mana1-3)Manb1-4GlcNAcb1-4(Fuca1-6)GlcNAcb-Sp24	22.3433	9.51326	42.5776
283	Neu5Gca2-3Galb1-4GlcNAcb-Sp0	21.9575	4.3014	19.5897
505	Fuca1-2Galb1-3GlcNAcb1-6(Fuca1-2Galb1-3GlcNAcb1-3)GalNAca-Sp14	21.9575	23.5068	107.056
595	GlcNAcb1-3Galb1-4GlcNAcb1-6(GlcNAcb1-3Galb1-4GlcNAcb1-3)GalNAca-Sp14	21.6197	17.8211	82.4303
565	Galb1-4GlcNAcb1-3Galb1-4GlcNAcb1-3Galb1-4GlcNAcb1-3Galb1-4GlcNAcb1-3Galb1-4GlcNAcb1-2Mana1-6(Galb1-4GlcNAcb1-3Galb1-4GlcNAcb1-3Galb1-4GlcNAcb1-3Galb1-4GlcNAcb1-3Galb1-4GlcNAcb1-2Mana1-3)Manb1-4GlcNAcb1-4GlcNAcb-Sp25	21.4636	6.45956	30.0954
398	Galb1-4GlcNAcb1-2Mana1-6(GlcNAcb1-2Mana1-3)Manb1-4GlcNAcb1-4GlcNAc-Sp12	21.4372	4.85335	22.6398
492	(3S)Galb1-3(Fuca1-4)GlcNAcb-Sp0	20.8795	23.2822	111.507
163	Galb1-4GlcNAcb1-3Galb1-4GlcNAcb-Sp0	20.8058	8.64267	41.5398
359	KDNa2-3Galb1-3GalNAca-Sp14	20.4768	10.8522	52.9978
391	Galb1-3GlcNAcb1-3GalNAca-Sp14	20.3689	13.8184	67.8406
428	Galb1-3GlcNAcb1-6(Galb1-3GlcNAcb1-2)Mana1-6(Galb1-3GlcNAcb1-2Mana1-3)Manb1-4GlcNAcb1-4GlcNAcb-Sp19	20.205	11.0536	54.7074
446	Fuca1-2Galb1-4(Fuca1-3)GlcNAcb1-2Mana1-6(Fuca1-2Galb1-4(Fuca1-3)GlcNAcb1-4(Fuca1-2Galb1-4(Fuca1-3)GlcNAcb1-2)Mana1-3)Manb1-4GlcNAcb1-4GlcNAcb-Sp12	20.1861	14.5867	72.2611
472	Fuca1-2Galb1-4(Fuca1-3)GlcNAcb1-2Mana1-6(Fuca1-2Galb1-4(Fuca1-3)GlcNAcb1-2Mana1-3)Manb1-4GlcNAcb1-4(Fuca1-6)GlcNAcb-Sp24	20.0926	11.9628	59.5384
545	GlcNAcb1-3Galb1-4GlcNAcb1-3Galb1-4GlcNAcb1-2Mana1-6(GlcNAcb1-3Galb1-4GlcNAcb1-3Galb1-4GlcNAcb1-2Mana1-3)Manb1-4GlcNAcb1-4GlcNAcb-Sp12	19.8172	7.31178	36.8961
256	Neu5Aca2-3Galb1-4(Fuca1-3)GlcNAcb1-3Galb-Sp8	19.5803	12.5034	63.8569
2	Glca-Sp8	19.3304	5.78628	29.9336
21	GlcNAcb1-6(GlcNAcb1-4)(GlcNAcb1-3)GlcNAc-Sp8	19.3216	17.6614	91.4074
442	GalNAcb1-6GalNAcb-Sp8	19.2654	8.50935	44.169
459	Neu5Aca2-3Galb1-4GlcNAcb1-2Mana1-6(GlcNAcb1-4)(Neu5Aca2-3Galb1-4GlcNAcb1-2Mana1-3)Manb1-4GlcNAcb1-4GlcNAcb-Sp21	19.037	3.63108	19.0738
135	Neu5Aca2-6(Galb1-3)GalNAca-Sp8	19.0099	4.97687	26.1804
156	Galb1-4(6S)Glcb-Sp8	18.9477	4.00923	21.1594
543	Neu5Gca2-3Galb1-4GlcNAcb1-3Galb1-4GlcNAcb1-2Mana1-6(Neu5Gca2-3Galb1-4GlcNAcb1-3Galb1-4GlcNAcb1-2Mana1-3)Manb1-4GlcNAcb1-4GlcNAcb-Sp24	18.8394	3.28634	17.444
83	GalNAca1-3(Fuca1-2)Galb1-4(Fuca1-3)GlcNAcb-Sp0	18.7502	15.2076	81.1064
78	Fuca1-2Galb-Sp8	18.6635	9.7413	52.1945
483	Neu5Aca2-3Galb1-4GlcNAcb1-2Mana1-6(Neu5Aca2-3Galb1-4GlcNAcb1-2Mana1-3)Manb1-4GlcNAcb1-4(Fuca1-6)GlcNAcb-Sp24	18.4654	8.73956	47.3293
453	GalNAcb1-4Galb1-4Glcb-Sp0	18.4576	5.62101	30.4537
500	Fuca1-2Galb1-3(6S)GlcNAcb-Sp0	18.1512	10.8514	59.7835
572	Galb1-3GlcNAcb1-3Galb1-4GlcNAcb1-6(Galb1-3GlcNAcb1-3Galb1-4GlcNAb1-2)Mana1-6(Galb1-3GlcNAcb1-3Galb1-4GlcNAcb1-2Mana1-3)Manb1-4GlcNAcb1-4(Fuca1-6)GlcNAcb-Sp24	18.1204	7.60613	41.9756
596	Neu5Aca2-3Galb1-4GlcNAcb1-3Galb1-4GlcNAcb1-6(Neu5Aca2-3Galb1-4GlcNAcb1-3Galb1-4GlcNAcb1-3)GalNAca-Sp14	18.0764	11.0186	60.9559
12	Galb-Sp8	17.6811	13.827	78.2021
452	Neu5Aca2-8Neu5Aca2-3Galb1-3GalNAcb1-4(Neu5Aca2-8Neu5Aca2-3)Galb1-4Glcb-Sp0	17.6286	5.91916	33.5771
535	GlcNAcb1-3Galb1-4GlcNAcb1-6(GlcNAcb1-3)Galb1-4GlcNAc-Sp0	17.6228	7.4796	42.4427
469	Glca1-6Glca1-6Glca1-6Glcb-Sp10	17.5663	12.6098	71.784
259	Neu5Aca2-3Galb1-4GlcNAcb-Sp0	17.4072	16.7244	96.078
77	Fuca1-2Galb1-4Glcb-Sp0	17.1049	7.08201	41.4033
41	(6P)Mana-Sp8	16.9868	12.4471	73.2756
98	GalNAcb1-4GlcNAcb-Sp0	16.9455	10.0984	59.5935
355	(6S)GlcNAcb1-3Galb1-4GlcNAcb-Sp0	16.9385	4.66232	27.525
547	Galb1-4GlcNAcb1-3Galb1-4GlcNAcb1-3Galb1-4GlcNAcb1-2Mana1-6(Galb1-4GlcNAcb1-3Galb1-4GlcNAcb1-3Galb1-4GlcNAcb1-2Mana1-3)Manb1-4GlcNAcb1-4GlcNAcb-Sp12	16.9347	7.56892	44.6948
171	Galb1-4Glcb-Sp0	16.9256	14.1382	83.5314
481	Neu5Aca2-6Galb1-4 GlcNAcb1-6(Neu5Aca2-6Galb1-4GlcNAcb1-3)GalNAca-Sp14	16.7055	6.51393	38.9928
524	Galb1-3GlcNAcb1-2Mana-Sp0	16.6334	8.5871	51.6258
54	Galb1-4GlcNAcb1-2Mana1-6(Galb1-4GlcNAcb1-2Mana1-3)Manb1-4GlcNAcb1-4GlcNAcb-Sp12	16.6297	12.1155	72.8545
542	Galb1-4GlcNAcb1-3Galb1-4GlcNAcb1-2Mana1-6(Galb1-4GlcNAcb1-3Galb1-4GlcNAcb1-2Mana1-3)Manb1-4GlcNAcb1-4GlcNAcb-Sp24	16.5372	5.46156	33.0259
299	Neu5Aca2-3Galb1-4(Fuca1-3)GlcNAcb1-6(Galb1-3)GalNAca-Sp14	16.3566	6.51141	39.8091
538	Galb1-3GalNAcb1-3Gal-Sp21	16.3042	3.38487	20.7607
218	Neu5Aca2-3Galb1-4GlcNAcb1-3Galb1-4(Fuca1-3)GlcNAcb-Sp0	16.2422	12.028	74.0537
61	Fuca1-2Galb1-3GalNAca-Sp8	16.0898	5.96438	37.0692
253	Neu5Aca2-3Galb1-4(Fuca1-3)GlcNAcb1-3Galb1-4(Fuca1-3)GlcNAcb1-3Galb1-4(Fuca1-3)GlcNAcb-Sp0	16.0557	13.0803	81.4682
207	Mana1-2Mana1-2Mana1-3Mana-Sp9	15.9935	10.489	65.5828
179	GlcNAcb1-3GalNAca-Sp8	15.9897	11.7275	73.3437
5	GalNAca-Sp15	15.9647	6.9378	43.4572
1	Gala-Sp8	15.7244	6.06274	38.5561
420	Fuca1-2Galb1-4GlcNAcb1-2Mana1-6(Fuca1-2Galb1-4GlcNAcb1-2Mana1-3)Manb1-4GlcNAcb1-4(Fuca1-6)GlcNAcb-Sp22	15.597	13.3593	85.6527
119	Gala1-4(Fuca1-2)Galb1-4GlcNAcb-Sp8	15.5734	10.7824	69.2362
106	Gala1-3(Fuca1-2)Galb1-4Glcb-Sp0	15.5383	6.84118	44.0278
112	Gala1-3GalNAcb-Sp8	15.5161	11.2052	72.2166
463	Neu5Aca2-6Galb1-4GlcNAcb1-2Mana1-6(GlcNAcb1-4)(Neu5Aca2-6Galb1-4GlcNAcb1-2Mana1-3)Manb1-4GlcNAcb1-4GlcNAcb-Sp21	15.5151	2.12187	13.6761
455	Gala1-3(Fuca1-2)Galb1-3GlcNAcb1-2Mana1-6(Gala1-3(Fuca1-2)Galb1-3GlcNAcb1-2Mana1-3)Manb1-4GlcNAcb1-4(Fuca1-6)GlcNAcb-Sp22	15.4584	9.75562	63.1089
520	Neu5Aca2-6Galb1-4GlcNAcb1-2Man-Sp0	15.4227	12.9115	83.7178
3	Mana-Sp8	15.3948	11.1518	72.439
116	Gala1-3Galb1-4Glcb-Sp0	15.1862	14.6687	96.5925
607	Neu5Aca2-3Galb1-4GlcNAcb1-3Galb1-4GlcNAcb1-3Galb1-4GlcNAcb1-2Mana1-6(Neu5Aca2-3Galb1-4GlcNAcb1-3Galb1-4GlcNAcb1-3Galb1-4GlcNAcb1-2Mana1-3)Manb1-4GlcNAcb1-4GlcNAcb-Sp12	14.9835	2.00064	13.3523
445	Fuca1-2Galb1-4 GlcNAcb1-2Mana1-6(Fuca1-2Galb1-4GlcNAcb1-2(Fuca1-2Galb1-4GlcNAcb1-4)Mana1-3)Manb1-4GlcNAcb1-4GlcNAcb-Sp12	14.9702	7.35266	49.1154
192	GlcNAcb1-6GalNAca-Sp8	14.8857	10.5962	71.1838
100	Gala1-2Galb-Sp8	14.8569	5.58142	37.5679
340	GlcNAca1-4Galb1-3GlcNAcb-Sp0	14.8016	12.7665	86.2505
142	Galb1-3GalNAcb-Sp8	14.651	7.68949	52.4842
204	GlcAb1-6Galb-Sp8	14.3598	9.84285	68.5443
605	Neu5Aca2-6Galb1-4GlcNAcb1-3Galb1-4GlcNAcb1-6(Neu5Aca2-6Galb1-4GlcNAcb1-3Galb1-4GlcNAcb1-3)GalNAca-Sp14	14.178	7.69382	54.2657
35	(3S)Galb1-4(6S)GlcNAcb-Sp8	14.0995	2.96627	21.0382
436	Galb1-4GlcNAcb1-2Mana1-6(GlcNAcb1-4)(Galb1-4GlcNAcb1-4(Galb1-4GlcNAcb1-2)Mana1-3)Manb1-4GlcNAcb1-4GlcNAc-Sp21	14.0295	7.32162	52.1874
51	Mana1-6(Mana1-3)Manb1-4GlcNAcb1-4GlcNAcb-Sp13	13.9817	7.71486	55.1783
255	Neu5Aca2-3Galb1-4(Fuca1-3)GlcNAcb-Sp8	13.8624	12.0147	86.6713
245	Neu5Aca2-3Galb-Sp8	13.8075	16.2954	118.018
30	(3S)Galb1-3GlcNAcb-Sp0	13.8061	3.67209	26.5976
236	Neu5Aca2-3GalNAca-Sp8	13.7742	5.26205	38.2022
474	Neu5Aca2-3Galb1-3GlcNAcb1-6(Neu5Aca2-3Galb1-3GlcNAcb1-2)Mana1-6(Neu5Aca2-3Galb1-3GlcNAcb1-2Mana1-3)Manb1-4GlcNAcb1-4GlcNAcb-Sp19	13.7547	7.36602	53.5529
540	GlcNAcb1-3Galb1-4GlcNAcb1-2Mana1-6(GlcNAcb1-3Galb1-4GlcNAcb1-2Mana1-3)Manb1-4GlcNAcb1-4GlcNAcb-Sp25	13.6441	9.99956	73.2885
347	Neu5Aca2-6Galb1-4GlcNAcb1-2Mana1-6Manb1-4GlcNAcb1-4GlcNAc-Sp12	13.6204	5.14881	37.8022
556	Neu5Gca2-8Neu5Gca2-6Galb1-4GlcNAc-Sp0	13.6049	1.62565	11.949
248	Fuca1-2(6S)Galb1-4Glcb-Sp0	13.5991	6.46075	47.5086
219	(3S)Galb1-4(Fuca1-3)(6S)GlcNAcb-Sp8	13.5785	10.978	80.8484
509	Galb1-3GlcNAca1-3Galb1-4GlcNAcb-Sp8	13.5606	8.01055	59.0722
375	Fuca1-4(Fuca1-2Galb1-3)GlcNAcb1-2Mana1-3(Fuca1-4(Fuca1-2Galb1-3)GlcNAcb1-2Mana1-3)Manb1-4GlcNAcb1-4GlcNAcb-Sp19	13.5341	13.0445	96.3827
187	GlcNAcb1-6(GlcNAcb1-4)GalNAca-Sp8	13.5253	9.0568	66.9618
239	Neu5Aca2-3Galb1-3(Fuca1-4)GlcNAcb-Sp8	13.5046	17.2531	127.757
153	Galb1-4(Fuca1-3)GlcNAcb1-3Galb1-4(Fuca1-3)GlcNAcb-Sp0	13.4622	5.91551	43.9414
257	Neu5Aca2-3Galb1-4(Fuca1-3)GlcNAcb1-3Galb1-4GlcNAcb-Sp8	13.4527	9.11193	67.7331
260	Neu5Aca2-3Galb1-4GlcNAcb-Sp8	13.4058	6.6485	49.5942
7	Fuca-Sp9	13.3828	14.7548	110.252
518	(6P)Galb1-4GlcNAcb-SP0	13.3685	9.79466	73.2668
480	Neu5Aca2-6Galb1-4GlcNAcb1-6GalNAca-Sp14	13.354	16.8206	125.959
288	Neu5Aca2-3Galb1-4GlcNAcb1-6(Galb1-3)GalNAca-Sp14	13.3537	12.0762	90.4332
57	Neu5Aca2-6Galb1-4GlcNAcb1-2Mana1-6(Neu5Aca2-6Galb1-4GlcNAcb1-2Mana1-3)Manb1-4GlcNAcb1-4GlcNAcb-Sp24	13.2399	3.22924	24.3903
141	Galb1-3GalNAca-Sp16	13.2395	15.9039	120.124
93	GalNAca1-4(Fuca1-2)Galb1-4GlcNAcb-Sp8	13.1887	14.0567	106.582
384	Galb1-4GlcNAcb1-6(Fuca1-4(Fuca1-2Galb1-3)GlcNAcb1-3)Galb1-4Glc-Sp21	13.0343	12.6824	97.3001
499	Fuca1-2Galb1-4GlcNAcb1-2Mana-Sp0	13.0147	8.93965	68.689
224	Neu5Aca2-3Galb1-3GalNAca-Sp14	12.8494	11.3855	88.6072
109	Gala1-4(Gala1-3)Galb1-4GlcNAcb-Sp8	12.7562	9.81779	76.965
308	Neu5Aca2-6Galb1-4GlcNAcb1-2Mana1-6(GlcNAcb1-2Mana1-3)Manb1-4GlcNAcb1-4GlcNAcb-Sp12	12.7327	12.4543	97.8135
344	GlcNAca1-4Galb1-3GalNAc-Sp14	12.6702	11.144	87.9542
25	(3S)Galb1-4Glcb-Sp8	12.5811	6.3024	50.0944
279	Neu5Acb2-6Galb1-4GlcNAcb-Sp8	12.5137	3.35281	26.7932
478	Neu5Aca2-3Galb1-4GlcNAcb1-2Mana-Sp0	12.4552	9.20521	73.9066
510	Galb1-3(6S)GlcNAcb-Sp8	12.4526	5.86285	47.0813
345	Neu5Aca2-6Galb1-4GlcNAcb1-2Mana1-6(Mana1-3)Manb1-4GlcNAcb1-4GlcNAc-Sp12	12.4464	6.4627	51.9242
498	Gala1-3(Fuca1-2)Galb1-4GlcNAcb1-6GalNAca-Sp14	12.4217	6.22216	50.0911
73	Fuca1-2Galb1-4GlcNAcb1-3Galb1-4GlcNAcb-Sp0	12.4047	8.90538	71.7904
58	Fuca1-2Galb1-3GalNAcb1-3Gala-Sp9	12.3522	9.23833	74.7911
388	GlcNAcb1-2Mana1-6(GlcNAcb1-4(GlcNAcb1-2)Mana1-3)Manb1-4GlcNAcb1-4GlcNAc-Sp21	12.3508	3.48922	28.251
268	Neu5Aca2-6Galb1-4GlcNAcb-Sp0	12.2993	12.9441	105.243
132	Galb1-4GlcNAcb1-6GalNAc-Sp14	12.2907	4.82562	39.2623
300	Galb1-3Galb1-4GlcNAcb-Sp8	12.2758	9.98642	81.3504
399	Neu5Aca2-3Galb1-3GlcNAcb1-3GalNAca-Sp14	12.1928	6.66949	54.7002
484	Mana1-6(Mana1-3)Manb1-4GlcNAcb1-4(Fuca1-6)GlcNAcb-Sp19	12.1211	1.25964	10.3922
482	Neu5Aca2-6Galb1-4GlcNAcb1-2Mana1-6(Neu5Aca2-6Galb1-4GlcNAcb1-2Mana1-3)Manb1-4GlcNAcb1-4(Fuca1-6)GlcNAcb-Sp24	12.0609	4.62389	38.3379
118	Gala1-3Galb-Sp8	12.0585	14.3794	119.247
404	Gala1-4Galb1-4GlcNAcb1-2Mana1-6(Gala1-4Galb1-4GlcNAcb1-2Mana1-3)Manb1-4GlcNAcb1-4GlcNAcb-Sp24	12.0117	7.32609	60.9914
215	Mana1-6(Mana1-3)Mana1-6(Mana1-2Mana1-3)Manb1-4GlcNAcb1-4GlcNAcb-Sp12	12.0065	8.10513	67.5065
362	Fuca1-2Galb1-4(Fuca1-3)GlcNAcb1-2Mana1-6(Fuca1-2Galb1-4(Fuca1-3)GlcNAcb1-2Mana1-3)Manb1-4GlcNAcb1-4GlcNAb-Sp20	12.003	11.7704	98.0618
126	Galb1-3(Fuca1-4)GlcNAcb1-3Galb1-4(Fuca1-3)GlcNAcb-Sp0	11.9484	5.76691	48.2652
47	(6S)GlcNAcb-Sp8	11.9298	12.7814	107.138
267	Neu5Aca2-6Galb1-4(6S)GlcNAcb-Sp8	11.8064	9.21564	78.056
365	Fuca1-4(Galb1-3)GlcNAcb1-2Mana1-6(Fuca1-4(Galb1-3)GlcNAcb1-2Mana1-3)Manb1-4GlcNAcb1-4(Fuca1-6)GlcNAcb-Sp22	11.7427	7.56204	64.3979
317	Neu5Aca2-3Galb1-4GlcNAcb1-6(Neu5Aca2-3Galb1-3)GalNAca-Sp14	11.7047	7.67295	65.5543
216	Mana1-6(Mana1-3)Mana1-6(Mana1-3)Manb1-4GlcNAcb1-4GlcNAcb-Sp12	11.6876	6.94203	59.3964
11	Neu5Acb-Sp8	11.2902	7.738	68.5377
165	Galb1-4GlcNAcb1-3Galb1-4Glcb-Sp8	11.2857	4.39104	38.9081
55	Neu5Aca2-6Galb1-4GlcNAcb1-2Mana1-6(Neu5Aca2-6Galb1-4GlcNAcb1-2Mana1-3)Manb1-4GlcNAcb1-4GlcNAcb-Sp12	11.2803	7.30262	64.7377
124	Gala1-6Glcb-Sp8	11.2633	11.3098	100.413
575	Galb1-4GlcNAcb1-3Galb1-4GlcNAcb1-2Mana1-6(Galb1-4GlcNAcb1-3Galb1-4GlcNAcb1-2Mana1-3)Manb1-4GlcNAcb1-4(Fuca1-6)GlcNAcb-Sp24	11.1121	8.89919	80.0858
430	Fuca1-3GlcNAcb1-6(Galb1-4GlcNAcb1-3)Galb1-4Glc-Sp21	11.0937	12.0122	108.279
513	(3S)GalNAcb1-4(3S)GlcNAc-Sp8	11.0137	5.4646	49.6166
28	(3S)Galb1-3(Fuca1-4)GlcNAcb-Sp8	10.9513	10.664	97.3763
386	Galb1-3GlcNAcb1-3Galb1-4(Fuca1-3)GlcNAcb1-6(Galb1-3GlcNAcb1-3)Galb1-4Glc-Sp21	10.95	3.00665	27.4581
190	GlcNAcb1-4GlcNAcb1-4GlcNAcb1-4GlcNAcb1-4GlcNAcb1-Sp8	10.9254	5.86553	53.6868
443	(6S)Galb1-3GlcNAcb-Sp0	10.8744	11.2031	103.023
609	GlcNAcb1-3Fuca-Sp21	10.7793	6.3813	59.1998
284	Neu5Gca2-3Galb1-4Glcb-Sp0	10.7335	4.9682	46.2867
244	Neu5Aca2-6(Neu5Aca2-3Galb1-3)GalNAca-Sp14	10.6137	10.227	96.3563
29	(3S)Galb1-3GalNAca-Sp8	10.5657	16.9351	160.284
322	Neu5Aca2-8Neu5Aca2-8Neu5Acb-Sp8	10.5231	4.21804	40.0838
341	GlcNAca1-4Galb1-4GlcNAcb1-3Galb1-4Glcb-Sp0	10.4817	4.47189	42.6638
319	Galb1-4GlcNAcb1-2Mana1-6(Neu5Aca2-6Galb1-4GlcNAcb1-2Mana1-3)Manb1-4GlcNAcb1-4GlcNAcb-Sp12	10.4133	5.09581	48.9355
71	Fuca1-2Galb1-4(Fuca1-3)GlcNAcb-Sp0	10.4027	4.2089	40.4596
270	Neu5Aca2-6Galb1-4GlcNAcb1-3Galb1-4(Fuca1-3)GlcNAcb1-3Galb1-4(Fuca1-3)GlcNAcb-Sp0	10.3887	4.42814	42.6245
421	GlcNAcb1-2(GlcNAcb1-6)Mana1-6(GlcNAcb1-2Mana1-3)Manb1-4GlcNAcb1-4GlcNAcb-Sp19	10.3507	10.2789	99.306
32	(3S)Galb1-4(Fuca1-3)GlcNAc-Sp0	10.3458	8.23272	79.5751
287	Neu5Gca-Sp8	10.2933	15.5953	151.509
389	Fuca1-2Galb1-3GalNAca1-3(Fuca1-2)Galb1-4Glcb-Sp0	10.2283	8.12553	79.4419
53	GlcNAcb1-2Mana1-6(GlcNAcb1-2Mana1-3)Manb1-4GlcNAcb1-4GlcNAcb-Sp13	10.2097	5.88541	57.645
134	GlcNAcb1-6(Galb1-3)GalNAca-Sp14	10.1925	13.4839	132.292
150	Galb1-3GlcNAcb-Sp8	10.1084	4.97388	49.2055
541	Galb1-4GlcNAcb1-3Galb1-4GlcNAcb1-2Mana1-6(Galb1-4GlcNAcb1-3Galb1-4GlcNAcb1-2Mana1-3)Manb1-4GlcNAcb1-4GlcNAcb-Sp12	10.0427	8.58676	85.502
296	4S(3S)Galb1-4GlcNAcb-Sp0	9.94787	6.62874	66.6347
67	Fuca1-2Galb1-3GlcNAcb-Sp0	9.91243	7.95641	80.267
331	Neu5Aca2-3Galb1-3(Fuca1-4)GlcNAcb1-3Galb1-3(Fuca1-4)GlcNAcb-Sp0	9.8903	12.8988	130.419
410	Galb1-4GlcNAcb1-6(Neu5Aca2-6Galb1-3GlcNAcb1-3)Galb1-4Glc-Sp21	9.86642	9.74013	98.72
133	GlcNAcb1-6(Galb1-3)GalNAca-Sp8	9.76057	6.66656	68.3009
52	GlcNAcb1-2Mana1-6(GlcNAcb1-2Mana1-3)Manb1-4GlcNAcb1-4GlcNAcb-Sp12	9.69255	6.34761	65.4896
339	GlcNAca1-4Galb1-4GlcNAcb-Sp0	9.6866	9.31896	96.2047
230	Neu5Aca2-3(6S)Galb1-4(Fuca1-3)GlcNAcb-Sp8	9.64457	6.62043	68.644
188	GlcNAcb1-4Galb1-4GlcNAcb-Sp8	9.63697	3.9581	41.072
27	(3S)Galb1-4(6S)Glcb-Sp8	9.63212	10.5917	109.962
468	Gala1-3(Fuca1-2)Galb1-3GalNAcb-Sp8	9.6121	3.30194	34.3519
201	GlcAa-Sp8	9.58492	5.4348	56.7016
367	Neu5Aca2-6GlcNAcb1-4GlcNAcb1-4GlcNAc-Sp21	9.50897	7.51723	79.054
43	(6S)Galb1-4Glcb-Sp8	9.5004	6.93916	73.0407
80	Fuca1-4GlcNAcb-Sp8	9.4741	7.57154	79.9183
376	Neu5Aca2-3Galb1-4GlcNAcb1-3GalNAc-Sp14	9.45692	6.14902	65.0213
33	(3S)Galb1-4(Fuca1-3)GlcNAc-Sp8	9.41878	5.75575	61.1093
36	(3S)Galb1-4GlcNAcb-Sp0	9.36315	5.99827	64.0625
486	Neu5Aca2-3Galb1-3GlcNAcb1-2Mana1-6(GlcNAcb1-4)(Neu5Aca2-3Galb1-3GlcNAcb1-2Mana1-3)Manb1-4GlcNAcb1-4GlcNAc-Sp21	9.32275	4.19765	45.0259
14	Manb-Sp8	9.31522	6.39175	68.6162
222	Fuca1-2(6S)Galb1-4(6S)Glcb-Sp0	9.25928	7.64496	82.5655
103	Gala1-3(Fuca1-2)Galb1-4(Fuca1-3)GlcNAcb-Sp0	9.1755	7.70864	84.0133
4	GalNAca-Sp8	9.12748	3.02885	33.1839
491	Neu5Aca2-3Galb1-3GlcNAcb1-6GalNAca-Sp14	9.0726	4.08359	45.0102
184	GlcNAcb1-3Galb1-4GlcNAcb1-3Galb1-4GlcNAcb-Sp0	9.05807	8.63635	95.3442
456	Neu5Aca2-6Galb1-4GlcNAcb1-6(Fuca1-2Galb1-3GlcNAcb1-3)Galb1-4Glc-Sp21	9.03922	5.66804	62.7049
99	GalNAcb1-4GlcNAcb-Sp8	8.99713	11.579	128.697
280	Neu5Gca2-3Galb1-3(Fuca1-4)GlcNAcb-Sp0	8.9959	10.1442	112.765
591	Galb1-4GlcNAcb1-3Galb1-4GlcNAcb1-6(Galb1-4GlcNAcb1-3Galb1-4GlcNAcb1-3)GalNAca-Sp14	8.98667	9.22887	102.695
20	Galb1-4GlcNAcb1-6(Galb1-4GlcNAcb1-3)GalNAc-Sp14	8.88893	11.984	134.819
429	Galb1-4GlcNAcb1-6(Fuca1-2Galb1-3GlcNAcb1-3)Galb1-4Glc-Sp21	8.87588	1.51433	17.0612
369	Galb1-4GlcNAcb1-2Mana1-6(Galb1-4GlcNAcb1-4(Galb1-4GlcNAcb1-2)Mana1-3)Manb1-4GlcNAcb1-4GlcNAc-Sp21	8.79997	6.10131	69.3333
137	Neu5Acb2-6(Galb1-3)GalNAca-Sp8	8.76805	5.82129	66.392
249	Neu5Aca2-3Galb1-3GlcNAcb-Sp0	8.73	7.38148	84.553
416	Fuca1-2Galb1-4(Fuca1-3)GlcNAcb1-3GalNAca-Sp14	8.69518	3.76468	43.2962
155	Galb1-4(6S)Glcb-Sp0	8.6929	4.92022	56.6004
69	Fuca1-2Galb1-4(Fuca1-3)GlcNAcb1-3Galb1-4(Fuca1-3)GlcNAcb-Sp0	8.6415	9.7297	112.593
39	(6S)(4S)Galb1-4GlcNAcb-Sp0	8.62148	4.37517	50.7474
34	(3S)Galb1-4(6S)GlcNAcb-Sp0	8.56158	9.49396	110.89
552	Neu5Gca2-8Neu5Gca2-3Galb1-4GlcNAc-Sp0	8.4931	6.06947	71.4636
162	Galb1-4GlcNAcb1-3Galb1-4GlcNAcb1-3Galb1-4GlcNAcb-Sp0	8.47918	6.80377	80.2409
209	Mana1-2Mana1-3Mana-Sp9	8.42168	7.6864	91.2692
464	Neu5Aca2-6Galb1-4GlcNAcb1-4Mana1-6(GlcNAcb1-4)(Neu5Aca2-6Galb1-4GlcNAcb1-4(Neu5Aca2-6Galb1-4GlcNAcb1-2)Mana1-3)Manb1-4GlcNAcb1-4GlcNAcb-Sp21	8.40375	3.63413	43.2442
251	Neu5Aca2-3Galb1-4(6S)GlcNAcb-Sp8	8.3929	8.33145	99.2678
147	Galb1-3GlcNAcb1-3Galb1-4GlcNAcb-Sp0	8.3868	13.6279	162.493
76	Fuca1-2Galb1-4GlcNAcb-Sp8	8.3739	5.13755	61.352
46	Neu5Aca2-3(6S)Galb1-4GlcNAcb-Sp8	8.36888	12.1706	145.427
348	Neu5Aca2-6Galb1-4GlcNAcb1-2Mana1-3Manb1-4GlcNAcb1-4GlcNAc-Sp12	8.25002	5.20253	63.0608
221	Fuca1-2Galb1-4(6S)GlcNAcb-Sp8	8.22763	8.18449	99.4757
563	GalNAcb1-4GlcNAcb1-3GalNAcb1-4GlcNAcb-Sp0	8.22475	7.31613	88.9526
45	(6S)Galb1-4(6S)Glcb-Sp8	8.17707	7.71746	94.3793
496	Galb1-4(Fuca1-3)GlcNAcb1-2Mana-Sp0	8.15902	17.5497	215.096
569	(3S)GlcAb1-3Galb1-4GlcNAcb1-3Galb1-4Glc-Sp0	8.1351	10.3006	126.619
272	Neu5Aca2-6Galb1-4Glcb-Sp0	8.09237	4.24395	52.4438
534	Neu5Aca2-3Galb1-4(Fuca1-3)GlcNAcb1-2Mana-Sp0	8.01663	16.225	202.392
493	Galb1-4(Fuca1-3)GlcNAcb1-6(Neu5Aca2-6(Neu5Aca2-3Galb1-3)GlcNAcb1-3)Galb1-4Glc-Sp21	8.00335	17.6159	220.107
471	Neu5Aca2-3Galb1-4GlcNAcb1-6(Neu5Aca2-3Galb1-4GlcNAcb1-3)GalNAca-Sp14	7.98982	13.2542	165.888
516	(4S)GalNAcb-Sp10	7.9273	4.219	53.2212
462	Neu5Aca2-3Galb1-4GlcNAcb1-6(Neu5Aca2-3Galb1-4GlcNAcb1-2)Mana1-6(GlcNAcb1-4)(Neu5Aca2-3Galb1-4GlcNAcb1-4(Neu5Aca2-3Galb1-4GlcNAcb1-2)Mana1-3)Manb1-4GlcNAcb1-4GlcNAcb-Sp21	7.92028	3.28972	41.5355
128	Galb1-3(Fuca1-4)GlcNAc-Sp0	7.87937	11.9182	151.259
488	Galb1-3GlcNAcb1-6GalNAca-Sp14	7.8404	5.03665	64.2397
240	Neu5Aca2-3Galb1-3(Fuca1-4)GlcNAcb1-3Galb1-4(Fuca1-3)GlcNAcb-Sp0	7.78057	3.83361	49.2715
176	GlcNAcb1-6(GlcNAcb1-3)GalNAca-Sp8	7.74675	4.97116	64.1709
385	Galb1-4(Fuca1-3)GlcNAcb1-6(Fuca1-4(Fuca1-2Galb1-3)GlcNAcb1-3)Galb1-4Glc-Sp21	7.7466	2.00277	25.8535
151	Galb1-4(Fuca1-3)GlcNAcb-Sp0	7.6988	6.53061	84.8263
598	GlcNAcb1-3Galb1-4GlcNAcb1-3Galb1-4GlcNAcb1-3GalNAca-Sp14	7.68703	8.50411	110.629
180	GlcNAcb1-3GalNAca-Sp14	7.66308	5.6463	73.6819
397	GlcNAcb1-2Mana1-6(Galb1-4GlcNAcb1-2Mana1-3)Manb1-4GlcNAcb1-4GlcNAc-Sp12	7.63853	13.6059	178.122
281	Neu5Gca2-3Galb1-3GlcNAcb-Sp0	7.63702	3.21348	42.0777
183	GlcNAcb1-3Galb1-4GlcNAcb-Sp8	7.57693	3.56189	47.0097
441	Neu5Aca2-3Galb1-4GlcNAcb1-3Galb-Sp8	7.57228	5.91423	78.1038
38	(3S)Galb-Sp8	7.55292	8.60044	113.869
121	Gala1-4Galb1-4GlcNAcb-Sp8	7.54852	4.99227	66.1357
164	Galb1-4GlcNAcb1-3Galb1-4Glcb-Sp0	7.48443	2.59007	34.6061
200	G-ol-Sp8	7.4597	4.51232	60.4894
291	Galb1-4(Fuca1-3)(6S)Glcb-Sp0	7.4588	9.10765	122.106
323	Neu5Gcb2-6Galb1-4GlcNAc-Sp8	7.40985	4.79725	64.7415
94	GalNAcb1-3GalNAca-Sp8	7.39475	8.1376	110.046
263	Neu5Aca2-3Galb1-4Glcb-Sp0	7.38093	5.09793	69.0689
250	Neu5Aca2-3Galb1-3GlcNAcb-Sp8	7.3779	4.2322	57.3633
227	Neu5Aca2-8Neu5Aca2-8Neu5Aca2-3Galb1-4Glcb-Sp0	7.35225	4.62085	62.8494
208	Mana1-2Mana1-6(Mana1-2Mana1-3)Mana-Sp9	7.33817	1.45222	19.79
426	Fuca1-2Galb1-3GlcNAcb1-2Mana1-6(Fuca1-2Galb1-3GlcNAcb1-2Mana1-3)Manb1-4GlcNAcb1-4(Fuca1-6)GlcNAcb-Sp22	7.32933	5.10436	69.643
214	Mana1-2Mana1-2Mana1-6(Mana1-3)Mana-Sp9	7.31115	5.46849	74.7966
352	GlcNAcb1-2Mana1-6(GlcNAcb1-2Mana1-3)Manb1-4GlcNAcb1-4(Fuca1-6)GlcNAcb-Sp22	7.29317	17.0163	233.318
159	Galb1-4GlcNAcb1-3GalNAca-Sp8	7.19175	2.68958	37.3982
292	Galb1-4(Fuca1-3)GlcNAcb1-3Galb1-3(Fuca1-4)GlcNAcb-Sp0	7.18178	9.15109	127.421
202	GlcAb-Sp8	7.1771	4.01116	55.8883
599	Galb1-4GlcNAcb1-3Galb1-3GalNAca-Sp14	7.17585	12.1537	169.37
449	Fuca1-2Galb1-4GlcNAcb1-6(Fuca1-2Galb1-4GlcNAcb1-3)GalNAc-Sp14	7.1275	5.53428	77.6468
337	Neu5Aca2-3Galb1-4(Fuca1-3)GlcNAcb1-6(Neu5Aca2-3Galb1-3)GalNAc-Sp14	7.11158	4.28843	60.3021
461	Neu5Aca2-3Galb1-4GlcNAcb1-6(Neu5Aca2-3Galb1-4GlcNAcb1-2)Mana1-6(GlcNAcb1-4)(Neu5Aca2-3Galb1-4GlcNAcb1-2Mana1-3)Manb1-4GlcNAcb1-4GlcNAcb-Sp21	7.0925	7.15016	100.813
74	Fuca1-2Galb1-4GlcNAcb1-3Galb1-4GlcNAcb1-3Galb1-4GlcNAcb-Sp0	7.08845	6.10795	86.1676
592	Neu5Aca2-3Galb1-4GlcNAcb1-3Galb1-4GlcNAcb1-3GalNAca-Sp14	7.08548	8.02008	113.19
275	Neu5Aca2-8Neu5Aca-Sp8	7.08475	9.356	132.058
276	Neu5Aca2-8Neu5Aca2-3Galb1-4Glcb-Sp0	7.0736	5.28383	74.6979
97	GalNAcb1-4(Fuca1-3)GlcNAcb-Sp0	7.06888	3.55155	50.242
175	GlcNAcb1-2Galb1-3GalNAca-Sp8	6.93457	6.1871	89.221
247	Neu5Aca2-3Galb1-3GlcNAcb1-3Galb1-4GlcNAcb-Sp0	6.92315	6.71655	97.0158
286	Neu5Gca2-6Galb1-4GlcNAcb-Sp0	6.89415	4.29674	62.3244
358	KDNa2-3Galb1-4Glc-Sp0	6.83207	4.73704	69.3353
252	Neu5Aca2-3Galb1-4(Fuca1-3)(6S)GlcNAcb-Sp8	6.82833	1.69721	24.8555
169	Galb1-4GlcNAcb-Sp8	6.72512	3.83137	56.9711
172	Galb1-4Glcb-Sp8	6.638	6.30179	94.9351
168	Galb1-4GlcNAcb-Sp0	6.56067	7.64951	116.596
526	Neu5Aca2-3Galb1-3GlcNAcb1-2Mana-Sp0	6.55902	4.74968	72.4144
600	Neu5Aca2-3Galb1-4GlcNAcb1-3Galb1-4GlcNAcb1-6(Galb1-3)GalNAca-Sp14	6.54515	8.53592	130.416
70	Fuca1-2Galb1-4(Fuca1-3)GlcNAcb1-3Galb1-4(Fuca1-3)GlcNAcb1-3Galb1-4(Fuca1-3)GlcNAcb-Sp0	6.52662	7.00271	107.295
186	GlcNAcb1-4-MDPLys	6.49972	3.57309	54.9729
203	GlcAb1-3Galb-Sp8	6.45612	3.80489	58.9346
295	Neu5Aca2-3Galb1-4GlcNAcb1-3Galb1-3GlcNAcb-Sp0	6.45252	9.08334	140.772
514	GalNAcb1-4(6S)GlcNAc-Sp8	6.43215	9.78474	152.122
485	Galb1-4GlcNAcb1-6(Galb1-4GlcNAcb1-2)Mana1-6(Galb1-4GlcNAcb1-2Mana1-3)Manb1-4GlcNAcb1-4(Fuca1-6)GlcNAcb-Sp24	6.39975	3.46402	54.1274
555	Neu5Gca2-8Neu5Gca2-3Galb1-4GlcNAcb1-3Galb1-4GlcNAc-Sp0	6.39118	3.04558	47.6529
357	KDNa2-6Galb1-4GlcNAc-Sp0	6.3627	5.24617	82.4519
44	(6S)Galb1-4GlcNAcb-Sp8	6.3099	3.71871	58.9346
342	GlcNAca1-4Galb1-4GlcNAcb1-3Galb1-4(Fuca1-3)GlcNAcb1-3Galb1-4(Fuca1-3)GlcNAcb-Sp0	6.29228	5.64363	89.6914
494	Fuca1-2Galb1-4GlcNAcb1-6GalNAca-Sp14	6.28748	8.42161	133.943
127	Galb1-3GlcNAcb1-3Galb1-4(Fuca1-3)GlcNAcb-Sp0	6.25092	4.69355	75.0856
497	Fuca1-2(6S)Galb1-3GlcNAcb-Sp0	6.2045	11.9348	192.357
64	Fuca1-2Galb1-3GalNAcb1-4(Neu5Aca2-3)Galb1-4Glcb-Sp9	6.19582	5.0586	81.6453
602	Neu5Aca2-6Galb1-4GlcNAcb1-6(Galb1-3)GalNAca-Sp14	6.17042	8.75893	141.95
318	Neu5Aca2-6Galb1-4GlcNAcb1-2Mana1-6(Neu5Aca2-3Galb1-4GlcNAcb1-2Mana1-3)Manb1-4GlcNAcb1-4GlcNAcb-Sp12	6.16167	5.12893	83.2392
56	Neu5Aca2-6Galb1-4GlcNAcb1-2Mana1-6(Neu5Aca2-6Galb1-4GlcNAcb1-2Man-a1-3)Manb1-4GlcNAcb1-4GlcNAcb-Sp21	6.0832	6.05405	99.5208
130	Fuca1-4(Galb1-3)GlcNAcb-Sp8	6.0375	7.87933	130.507
343	GlcNAca1-4Galb1-4GlcNAcb1-3Galb1-4GlcNAcb-Sp0	6.03128	4.84103	80.2654
325	Neu5Aca2-3Galb1-4GlcNAcb1-2Mana1-6(Neu5Aca2-3Galb1-4GlcNAcb1-2Mana1-3)Manb1-4GlcNAcb1-4GlcNAcb-Sp12	6.00358	10.6939	178.125
146	Galb1-3Galb-Sp8	5.9931	3.6413	60.7582
22	6S(3S)Galb1-4(6S)GlcNAcb-Sp0	5.95342	3.60987	60.6351
302	Galb1-4GlcNAcb1-6(Galb1-4GlcNAcb1-3)Galb1-4GlcNAc-Sp0	5.94875	6.89763	115.951
95	GalNAcb1-3(Fuca1-2)Galb-Sp8	5.94862	5.57172	93.664
177	GlcNAcb1-6(GlcNAcb1-3)GalNAca-Sp14	5.94752	2.75017	46.2405
382	Galb1-3GlcNAcb1-3Galb1-4GlcNAcb1-6(Galb1-3GlcNAcb1-3)Galb1-4Glcb-Sp0	5.93665	13.6707	230.277
120	Gala1-4Galb1-4GlcNAcb-Sp0	5.9325	3.78364	63.7781
182	GlcNAcb1-3Galb1-4GlcNAcb-Sp0	5.92865	4.5339	76.4744
178	GlcNAcb1-6(GlcNAcb1-3)Galb1-4GlcNAcb-Sp8	5.92335	6.69363	113.004
31	(3S)Galb1-3GlcNAcb-Sp8	5.91922	3.21753	54.3574
217	Manb1-4GlcNAcb-Sp0	5.79497	19.2711	332.548
312	MurNAcb1-4GlcNAcb-Sp10	5.65408	3.14049	55.5439
264	Neu5Aca2-3Galb1-4Glcb-Sp8	5.6382	14.7255	261.175
261	Neu5Aca2-3Galb1-4GlcNAcb1-3Galb1-4GlcNAcb-Sp0	5.6353	4.87911	86.5812
377	Neu5Aca2-6Galb1-4GlcNAcb1-3GalNAc-Sp14	5.6183	3.187	56.7253
508	Galb1-4GlcNAcb1-6(Galb1-4GlcNAcb1-2)Mana1-6(GlcNAcb1-4)Galb1-4GlcNAcb1-4(Gal b1-4GlcNAcb1-2)Mana1-3)Manb1-4GlcNAcb1-4(Fuca1-6)GlcNAc-Sp21	5.57542	11.3115	202.881
356	KDNa2-3Galb1-4(Fuca1-3)GlcNAc-Sp0	5.5619	7.01101	126.054
561	GlcNAcb1-3Galb1-4GlcNAcb1-6(GlcNAcb1-3Galb1-3)GalNAca-Sp14	5.55602	6.54101	117.728
477	Neu5Aca2-6Galb1-4GlcNAcb1-6(Galb1-3GlcNAcb1-3)Galb1-4Glcb-Sp21	5.53152	7.38532	133.513
554	Neu5Gca2-8Neu5Aca2-3Galb1-4GlcNAc-Sp0	5.5222	5.88345	106.542
266	Neu5Aca2-6GalNAcb1-4GlcNAcb-Sp0	5.50323	12.2163	221.984
419	Galb1-4(Fuca1-3)GlcNAcb1-2Mana1-6(Galb1-4(Fuca1-3)GlcNAcb1-2Mana1-3)Manb1-4GlcNAcb1-4(Fuca1-6)GlcNAcb-Sp22	5.49495	3.15659	57.4453
460	Neu5Aca2-3Galb1-4GlcNAcb1-4Mana1-6(GlcNAcb1-4)(Neu5Aca2-3Galb1-4GlcNAcb1-4(Neu5Aca2-3Galb1-4GlcNAcb1-2)Mana1-3)Manb1-4GlcNAcb1-4GlcNAcb-Sp21	5.42042	4.50294	83.0736
444	(6S)Galb1-3(6S)GlcNAc-Sp0	5.36845	8.20955	152.922
479	Neu5Aca2-3Galb1-4GlcNAcb1-6GalNAca-Sp14	5.35862	14.491	270.423
439	Galb1-4Galb-Sp10	5.35665	2.16493	40.4158
532	Galb1-4GlcNAcb1-2 Mana1-6(Galb1-4GlcNAcb1-4)(Galb1-4GlcNAcb1-2Mana1-3)Manb1-4GlcNAcb1-4(Fuca1-6)GlcNAc-Sp21	5.3328	1.71998	32.2529
229	Neu5Aca2-8Neu5Aca2-8Neu5Aca-Sp8	5.3268	7.96852	149.593
174	GlcNAca1-6Galb1-4GlcNAcb-Sp8	5.32412	6.00367	112.763
206	KDNa2-3Galb1-4GlcNAcb-Sp0	5.3102	7.15117	134.669
274	Neu5Aca2-6Galb-Sp8	5.3005	4.66328	87.9782
321	Neu5Aca2-8Neu5Acb-Sp17	5.23177	7.40023	141.448
447	Galb1-4(Fuca1-3)GlcNAcb1-6GalNAc-Sp14	5.21653	8.53094	163.537
191	GlcNAcb1-4GlcNAcb1-4GlcNAcb-Sp8	5.21347	4.66379	89.4565
327	Galb1-4(Fuca1-3)GlcNAcb1-2Mana1-6(Galb1-4(Fuca1-3)GlcNAcb1-2Mana1-3)Manb1-4GlcNAcb1-4GlcNAcb-Sp20	5.1832	9.2536	178.531
84	(3S)Galb1-4(Fuca1-3)Glcb-Sp0	5.17548	9.23144	178.369
465	Neu5Aca2-6Galb1-4GlcNAcb1-6(Neu5Aca2-6Galb1-4GlcNAcb1-2)Mana1-6(GlcNAcb1-4)(Neu5Aca2-6Galb1-4GlcNAcb1-2Mana1-3)Manb1-4GlcNAcb1-4GlcNAcb-Sp21	5.13938	5.81876	113.219
353	Galb1-4GlcNAcb1-2Mana1-6(Galb1-4GlcNAcb1-2Mana1-3)Manb1-4GlcNAcb1-4(Fuca1-6)GlcNAcb-Sp22	5.07763	5.36493	105.658
213	Mana1-6(Mana1-3)Mana-Sp9	5.06595	8.96725	177.01
75	Fuca1-2Galb1-4GlcNAcb-Sp0	5.05355	6.6535	131.66
194	GlcNAcb1-6Galb1-4GlcNAcb-Sp8	5.049	9.54251	188.998
379	GalNAcb1-4GlcNAcb1-2Mana1-6(GalNAcb1-4GlcNAcb1-2Mana1-3)Manb1-4GlcNAcb1-4GlcNAc-Sp12	4.9437	6.46053	130.682
196	Glca1-4Glca-Sp8	4.90537	2.19584	44.7639
235	Neu5Aca2-6(Neu5Aca2-3)GalNAca-Sp8	4.89008	6.49362	132.792
111	Gala1-3GalNAca-Sp16	4.88273	2.61138	53.4821
458	Galb1-4GlcNAcb1-6(Galb1-4GlcNAcb1-2)Mana1-6(Galb1-4GlcNAcb1-2Mana1-3)Manb1-4GlcNAcb1-4GlcNAcb-Sp19	4.8522	1.7427	35.9158
311	GlcNAcb1-4GlcNAcb-Sp12	4.84835	6.36609	131.304
117	Gala1-3Galb1-4Glc-Sp10	4.81955	8.70529	180.625
466	Neu5Aca2-6Galb1-4GlcNAcb1-6(Neu5Aca2-6Galb1-4GlcNAcb1-2)Mana1-6(GlcNAcb1-4)(Neu5Aca2-6Galb1-4GlcNAcb1-4(Neu5Aca2-6Galb1-4GlcNAcb1-2)Mana1-3)Manb1-4GlcNAcb1-4GlcNAcb-Sp21	4.80305	3.04984	63.498
199	Glcb1-6Glcb-Sp8	4.78067	4.27559	89.4349
604	GlcNAcb1-6(Neu5Aca2-3Galb1-3)GalNAca-Sp14	4.77357	15.3319	321.184
123	Gala1-4GlcNAcb-Sp8	4.74693	7.26146	152.972
160	Galb1-4GlcNAcb1-3GalNAc-Sp14	4.73553	5.60376	118.335
154	Galb1-4(Fuca1-3)GlcNAcb1-3Galb1-4(Fuca1-3)GlcNAcb1-3Galb1-4(Fuca1-3)GlcNAcb-Sp0	4.70785	4.86894	103.422
570	(3S)GlcAb1-3Galb1-4GlcNAcb1-2Mana-Sp0	4.68947	5.58707	119.141
26	(3S)Galb1-4(6S)Glcb-Sp0	4.65817	3.13232	67.2436
16	GlcNAcb-Sp0	4.64113	3.89797	83.9876
338	GlcNAca1-4Galb1-4GlcNAcb1-3Galb1-4GlcNAcb1-3Galb1-4GlcNAcb-Sp0	4.60727	5.34571	116.028
37	(3S)Galb1-4GlcNAcb-Sp8	4.6018	4.01269	87.1982
79	Fuca1-3GlcNAcb-Sp8	4.5969	4.87877	106.132
195	Glca1-4Glcb-Sp8	4.5727	2.53617	55.4632
361	Fuca1-2Galb1-4GlcNAcb1-2Mana1-6(Fuca1-2Galb1-4GlcNAcb1-2Mana1-3)Manb1-4GlcNAcb1-4GlcNAcb-Sp20	4.53202	7.89526	174.21
122	Gala1-4Galb1-4Glcb-Sp0	4.52562	3.07004	67.8367
285	Neu5Gca2-6GalNAca-Sp0	4.50245	7.6857	170.7
170	Galb1-4GlcNAcb-Sp23	4.48417	4.01756	89.5942
305	Galb1-4GlcNAcb1-6Galb1-4GlcNAcb-Sp0	4.418	3.36582	76.1842
301	Neu5Aca2-6Galb1-4GlcNAcb1-2Mana1-6(Galb1-4GlcNAcb1-2Mana1-3)Manb1-4GlcNAcb1-4GlcNAcb-Sp12	4.408	3.94058	89.3961
107	Gala1-3(Fuca1-2)Galb-Sp8	4.3759	13.75	314.222
401	Galb1-4(Fuca1-3)GlcNAcb1-3GalNAca-Sp14	4.36967	4.45469	101.946
502	Neu5Aca2-6GalNAcb1-4(6S)GlcNAcb-Sp8	4.31605	11.8357	274.225
489	Gala1-3Galb1-3GlcNAcb1-6GalNAca-Sp14	4.316	6.13716	142.196
210	Mana1-6(Mana1-2Mana1-3)Mana1-6(Mana1-2Mana1-3)Manb1-4GlcNAcb1-4GlcNAcb-Sp12	4.17153	3.51721	84.3147
198	Glcb1-4Glcb-Sp8	4.17087	2.51802	60.3714
304	Galb1-4GlcNAca1-6Galb1-4GlcNAcb-Sp0	4.15815	7.08954	170.498
601	Neu5Aca2-6Galb1-4GlcNAcb1-3Galb1-4GlcNAcb1-6(Galb1-3)GalNAca-Sp14	4.11245	8.20985	199.634
470	Glca1-4Glca1-4Glca1-4Glcb-Sp10	4.1038	3.80167	92.6377
104	Gala1-3(Fuca1-2)Galb1-4(Fuca1-3)GlcNAcb-Sp8	4.09845	7.82175	190.846
293	Galb1-4GlcNAcb1-3Galb1-3GlcNAcb-Sp0	4.09672	5.41659	132.218
512	(6S)GalNAcb1-4GlcNAc-Sp8	4.09568	4.28182	104.545
395	Gala1-3Galb1-3(Fuca1-4)GlcNAcb1-2Mana1-6(Gala1-3Galb1-3(Fuca1-4)GlcNAcb1-2Mana1-3)Manb1-4GlcNAcb1-4GlcNAc-Sp19	4.0956	7.2798	177.747
17	GlcNAcb-Sp8	4.0593	2.84657	70.1246
6	Fuca-Sp8	3.99128	9.58628	240.181
24	(3S)Galb1-4(Fuca1-3)(6S)Glc-Sp0	3.92497	5.17078	131.74
220	Fuca1-2(6S)Galb1-4GlcNAcb-Sp0	3.8664	3.80067	98.3
81	Fucb1-3GlcNAcb-Sp8	3.85688	9.45172	245.062
314	Mana1-6(Mana1-3)Mana1-6(Mana1-3)Manb-Sp10	3.83702	4.19848	109.42
597	Neu5Aca2-6Galb1-4GlcNAcb1-3Galb1-4GlcNAcb1-3GalNAca-Sp14	3.83098	3.18614	83.1679
152	Galb1-4(Fuca1-3)GlcNAcb-Sp8	3.78888	3.29391	86.9364
368	Galb1-4(Fuca1-3)GlcNAcb1-6(Fuca1-2Galb1-4GlcNAcb1-3)Galb1-4Glc-Sp21	3.78127	6.68592	176.816
193	GlcNAcb1-6GalNAca-Sp14	3.76947	6.38419	169.365
332	Neu5Aca2-6Galb1-4GlcNAcb1-3Galb1-4GlcNAcb1-3Galb1-4GlcNAcb-Sp0	3.71257	11.3609	306.013
400	Fuca1-2Galb1-4GlcNAcb1-3GalNAca-Sp14	3.69653	1.87026	50.5951
125	Galb1-2Galb-Sp8	3.69492	5.08659	137.664
140	Galb1-3GalNAca-Sp14	3.61707	7.34593	203.09
590	Galb1-4GlcNAcb1-3Galb1-4GlcNAcb1-6(Galb1-3)GalNAca-Sp14	3.60635	10.414	288.769
271	Neu5Aca2-6Galb1-4GlcNAcb1-3Galb1-4GlcNAcb-Sp0	3.59483	0.543124	15.1085
197	Glca1-6Glca1-6Glcb-Sp8	3.57313	1.0704	29.957
324	Galb1-3GlcNAcb1-2Mana1-6(Galb1-3GlcNAcb1-2Mana1-3)Manb1-4GlcNAcb1-4GlcNAcb-Sp19	3.53697	3.4336	97.0772
303	GlcNAcb1-6(Galb1-4GlcNAcb1-3)Galb1-4GlcNAc-Sp0	3.52965	7.82441	221.677
383	Galb1-4(Fuca1-3)GlcNAcb1-6(Galb1-3GlcNAcb1-3)Galb1-4Glc-Sp21	3.50197	7.67491	219.16
49	Neu5,9Ac2a2-6Galb1-4GlcNAcb-Sp8	3.43908	4.35446	126.617
501	Fuca1-2(6S)Galb1-3(6S)GlcNAcb-Sp0	3.42365	6.58377	192.303
211	Mana1-2Mana1-6(Mana1-3)Mana1-6(Mana1-2Mana1-2Mana1-3)Manb1-4GlcNAcb1-4GlcNAcb-Sp12	3.37065	7.03609	208.746
372	Gala1-3Galb1-4(Fuca1-3)GlcNAcb1-2Mana1-6(Gala1-3Galb1-4(Fuca1-3)GlcNAcb1-2Mana1-3)Manb1-4GlcNAcb1-4GlcNAcb-Sp20	3.339	5.07267	151.922
511	(6S)(4S)GalNAcb1-4GlcNAc-Sp8	3.3384	6.97734	209.003
387	Galb1-4GlcNAcb1-6(Galb1-4GlcNAcb1-2)Mana1-6(Galb1-4GlcNAcb1-4(Galb1-4GlcNAcb1-2)Mana1-3)Manb1-4GlcNAcb1-4GlcNAcb-Sp21	3.3049	3.51438	106.339
310	GlcNAcb1-4GlcNAcb-Sp10	3.2799	1.92556	58.7078
68	Fuca1-2Galb1-3GlcNAcb-Sp8	3.23582	2.3746	73.3847
189	GlcNAcb1-4GlcNAcb1-4GlcNAcb1-4GlcNAcb1-4GlcNAcb1-4GlcNAcb1-Sp8	3.06418	0.73289	23.918
360	Fuca1-2Galb1-3GlcNAcb1-2Mana1-6(Fuca1-2Galb1-3GlcNAcb1-2Mana1-3)Manb1-4GlcNAcb1-4GlcNAcb-Sp20	3.05897	12.5331	409.716
282	Neu5Gca2-3Galb1-4(Fuca1-3)GlcNAcb-Sp0	3.05882	2.63881	86.2689
166	Galb1-4GlcNAcb1-6(Galb1-3)GalNAca-Sp8	3.0191	6.58601	218.145
113	Gala1-3Galb1-4(Fuca1-3)GlcNAcb-Sp8	3.01403	5.11062	169.561
258	Neu5Aca2-3Galb1-4GlcNAcb1-3Galb1-4GlcNAcb1-3Galb1-4GlcNAcb-Sp0	3.01228	1.39329	46.2538
42	(6S)Galb1-4Glcb-Sp0	2.9683	5.90155	198.819
422	Fuca1-2Galb1-3GlcNAcb1-3GalNAc-Sp14	2.93402	5.14512	175.361
557	Neu5Aca2-8Neu5Aca2-3Galb1-4GlcNAc-Sp0	2.8935	4.94352	170.849
440	Galb1-6Galb-Sp10	2.8935	6.48244	224.035
366	Neu5Aca2-6GlcNAcb1-4GlcNAc-Sp21	2.81077	5.23292	186.173
320	GlcNAcb1-2Mana1-6(Neu5Aca2-6Galb1-4GlcNAcb1-2Mana1-3)Manb1-4GlcNAcb1-4GlcNAcb-Sp12	2.80108	3.69356	131.862
48	Neu5,9Ac2a-Sp8	2.78695	3.76715	135.171
40	(4S)Galb1-4GlcNAcb-Sp8	2.73215	4.0721	149.044
298	(6P)Glcb-Sp10	2.7258	5.59156	205.135
297	(6S)Galb1-4(6S)GlcNAcb-Sp0	2.70665	8.61378	318.245
62	Fuca1-2Galb1-3GalNAca-Sp14	2.66058	1.1554	43.4267
553	Neu5Aca2-8Neu5Gca2-3Galb1-4GlcNAc-Sp0	2.56745	3.72225	144.978
316	Mana1-2Mana1-6(Mana1-2Mana1-3)Mana1-6(Mana1-2Mana1-2Mana1-3)Mana-Sp9	2.55692	10.806	422.618
328	Neu5,9Ac2a2-3Galb1-4GlcNAcb-Sp0	2.5526	6.78281	265.722
364	Galb1-4GlcNAcb1-2Mana1-6(Mana1-3)Manb1-4GlcNAcb1-4GlcNAcb-Sp12	2.44345	2.93463	120.102
131	Galb1-4GlcNAcb1-6GalNAca-Sp8	2.40727	5.98386	248.574
173	GlcNAca1-3Galb1-4GlcNAcb-Sp8	2.30267	5.7915	251.512
242	Neu5Aca2-3Galb1-3(6S)GalNAca-Sp8	2.28788	7.26258	317.438
241	Neu5Aca2-3Galb1-4(Neu5Aca2-3Galb1-3)GlcNAcb-Sp8	2.22582	3.80574	170.981
307	GlcAb1-3GlcNAcb-Sp8	2.223	11.3275	509.559
330	Neu5Aca2-6Galb1-4GlcNAcb1-3Galb1-3GlcNAcb-Sp0	2.1971	7.19213	327.346
149	Galb1-3GlcNAcb-Sp0	2.17955	1.34197	61.5709
504	(3S)GalNAcb1-4(Fuca1-3)GlcNAcb-Sp8	2.12338	5.25464	247.466
418	GalNAca1-3(Fuca1-2)Galb1-4(Fuca1-3)GlcNAcb1-3GalNAc-Sp14	2.08	3.72039	178.865
487	Neu5Aca2-6Galb1-4GlcNAcb1-6(Fuca1-2Galb1-4(Fuca1-3)GlcNAcb1-3)Galb1-4Glc-Sp21	2.05548	3.27508	159.334
277	Galb1-3(Fuca1-4)GlcNAcb1-3Galb1-3(Fuca1-4)GlcNAcb-Sp0	1.963	9.03551	460.291
8	Rhaa-Sp8	1.94245	7.08716	364.857
407	Galb1-3GlcNAca1-6Galb1-4GlcNAcb-Sp0	1.83525	3.18731	173.672
473	Fuca1-2Galb1-3(Fuca1-4)GlcNAcb1-2Mana1-6(Fuca1-2Galb1-3(Fuca1-4)GlcNAcb1-2Mana1-3)Manb1-4GlcNAcb1-4(Fuca1-6)GlcNAcb1-4(Fuca1-6)GlcNAcb-Sp19	1.70508	5.99272	351.463
309	GlcNAcb1-3Man-Sp10	1.68223	7.13242	423.987
567	Galb1-3GlcNAcb1-6(Galb1-3)GalNAc-Sp14	1.54645	4.262	275.599
396	Neu5Aca2-3Galb1-3GlcNAcb1-2Mana1-6(Neu5Aca2-3Galb1-3GlcNAcb1-2Mana1-3)Manb1-4GlcNAcb1-4GlcNAc-Sp19	1.39518	7.66461	549.365
158	Galb1-4GalNAcb1-3(Fuca1-2)Galb1-4GlcNAcb-Sp8	1.35407	4.3859	323.904
23	6S(3S)Galb1-4GlcNAcb-Sp0	1.3372	5.45223	407.735
562	GalNAcb1-3GlcNAcb-Sp0	1.32245	2.8091	212.416
406	Galb1-3GlcNAcb1-6Galb1-4GlcNAcb-Sp0	1.26505	1.96599	155.408
129	Galb1-3(Fuca1-4)GlcNAc-Sp8	1.14198	8.03934	703.986
212	Mana1-2Mana1-6(Mana1-2Mana1-3)Mana1-6(Mana1-2Mana1-2Mana1-3)Manb1-4GlcNAcb1-4GlcNAcb-Sp12	1.1401	6.33428	555.59
18	GlcN(Gc)b-Sp8	1.09548	3.11918	284.733
290	Galb1-4(Fuca1-3)(6S)GlcNAcb-Sp0	1.0654	3.44781	323.617
238	Neu5Aca2-3Galb1-3(6S)GlcNAc-Sp8	1.04065	6.54772	629.195
167	Galb1-4GlcNAcb1-6(Galb1-3)GalNAc-Sp14	1.02997	3.00581	291.833
315	Mana1-2Mana1-6(Mana1-3)Mana1-6(Mana1-2Mana1-2Mana1-3)Mana-Sp9	0.876025	7.47241	852.99
72	Fuca1-2Galb1-4(Fuca1-3)GlcNAcb-Sp8	0.7261	1.9534	269.026
529	Neu5Aca2-3Galb1-3GalNAcb1-4Galb1-4Glcb-Sp0	0.71755	2.54839	355.151
269	Neu5Aca2-6Galb1-4GlcNAcb-Sp8	0.6887	2.80169	406.809
409	Gala1-3(Fuca1-2)Galb1-4(Fuca1-3)Glcb-Sp21	0.481975	2.90247	602.203
333	Gala1-4Galb1-4GlcNAcb1-3Galb1-4Glcb-Sp0	0.426675	4.68483	1097.99
15	GalNAcb-Sp8	0.2246	3.28102	1460.83
351	Mana1-6(Galb1-4GlcNAcb1-2Mana1-3)Manb1-4GlcNAcb1-4GlcNAcb-Sp12	0.142825	0.491145	343.879
539	GlcNAcb1-3Galb1-4GlcNAcb1-2Mana1-6(GlcNAcb1-3Galb1-4GlcNAcb1-2Mana1-3)Manb1-4GlcNAcb1-4GlcNAcb-Sp12	0.02865	5.55381	19385
254	Neu5Aca2-3Galb1-4(Fuca1-3)GlcNAcb-Sp0	0.0021	8.0141	381624
515	(3S)GalNAcb1-4GlcNAc-Sp8	-0.1655	4.46454	-2697.61
475	GlcNAcb1-6(GlcNAcb1-2)Mana1-6(GlcNAcb1-2Mana1-3)Manb1-4GlcNAcb1-4(Fuca1-6)GlcNAcb-Sp24	-0.324725	3.87949	-1194.7
313	Mana1-6Manb-Sp10	-0.427675	6.53458	-1527.93
273	Neu5Aca2-6Galb1-4Glcb-Sp8	-0.650375	2.99002	-459.738
138	Neu5Aca2-6(Galb1-3)GlcNAcb1-4Galb1-4Glcb-Sp10	-0.7099	2.52698	-355.963
278	Neu5Acb2-6GalNAca-Sp8	-0.710125	3.47125	-488.822
19	Galb1-4GlcNAcb1-6(Galb1-4GlcNAcb1-3)GalNAca-Sp8	-0.748275	10.7792	-1440.54
136	Neu5Aca2-6(Galb1-3)GalNAca-Sp14	-1.00287	4.52842	-451.544
237	Neu5Aca2-3GalNAcb1-4GlcNAcb-Sp0	-1.41113	3.72442	-263.933
594	GlcNAcb1-3Galb1-4GlcNAcb1-6(Galb1-3)GalNAca-Sp14	-1.51542	8.10308	-534.707
517	Galb1-4(6P)GlcNAcb-Sp0	-1.69433	7.34605	-433.568
503	GalNAcb1-4(Fuca1-3)(6S)GlcNAcb-Sp8	-1.8087	8.67576	-479.668
593	GlcNAcb1-3Galb1-4GlcNAcb1-3GalNAca-Sp14	-2.00517	3.56526	-177.803
161	Galb1-4GlcNAcb1-3Galb1-4(Fuca1-3)GlcNAcb1-3Galb1-4(Fuca1-3)GlcNAcb-Sp0	-2.12663	5.63469	-264.959
354	Galb1-3GlcNAcb1-2Mana1-6(Galb1-3GlcNAcb1-2Mana1-3)Manb1-4GlcNAcb1-4(Fuca1-6)GlcNAcb-Sp22	-2.17907	5.66829	-260.124
243	Neu5Aca2-6(Neu5Aca2-3Galb1-3)GalNAca-Sp8	-2.72332	5.92867	-217.7
139	Galb1-3GalNAca-Sp8	-2.89688	2.62798	-90.7179
50	Mana1-6(Mana1-3)Manb1-4GlcNAcb1-4GlcNAcb-Sp12	-2.94545	3.68816	-125.215
346	Mana1-6(Neu5Aca2-6Galb1-4GlcNAcb1-2Mana1-3)Manb1-4GlcNAcb1-4GlcNAc-Sp12	-3.1231	6.59235	-211.084
394	Gala1-3Galb1-3GlcNAcb1-2Mana1-6(Gala1-3Galb1-3GlcNAcb1-2Mana1-3)Manb1-4GlcNAcb1-4GlcNAc-Sp19	-3.31035	5.20386	-157.2
326	Neu5Aca2-3Galb1-4GlcNAcb1-2Mana1-6(Neu5Aca2-6Galb1-4GlcNAcb1-2Mana1-3)Manb1-4GlcNAcb1-4GlcNAcb-Sp12	-4.04152	3.1975	-79.1163
528	GalNAcb1-4GlcNAcb1-2Mana-Sp0	-4.3003	10.5261	-244.775
205	KDNa2-3Galb1-3GlcNAcb-Sp0	-5.0056	3.28447	-65.6159
350	Galb1-4GlcNAcb1-2Mana1-6Manb1-4GlcNAcb1-4GlcNAc-Sp12	-6.27765	6.06718	-96.6474
329	Neu5,9Ac2a2-3Galb1-3GlcNAcb-Sp0	-6.37868	1.35269	-21.2064
349	Galb1-4GlcNAcb1-2Mana1-3Manb1-4GlcNAcb1-4GlcNAc-Sp12	-6.79848	10.8259	-159.24
589	Galb1-4GlcNAcb1-3Galb1-4GlcNAcb1-3GalNAca-Sp14	-7.82932	8.61185	-109.995
60	Fuca1-2Galb1-3(Fuca1-4)GlcNAcb-Sp8	-8.45155	8.09778	-95.8141
265	Neu5Aca2-6GalNAca-Sp8	-19.8411	9.37203	-47.2354
